# Supplementary material for: Investigation of differences in susceptibility of Campylobacter jejuni strains to UV light-emitting diode (UV-LED) technology
Source: Sci Rep. 2023 Jun 10;13:9459. doi: 10.1038/s41598-023-35315-0 (PMC10257703; doi:10.1038/s41598-023-35315-0)
Supplement: Supplementary file 2 — Supplementary Information 2. [file 41598_2023_35315_MOESM2_ESM.xlsx]

## Sheet: Snippy summary
MF6671UV1min
CHROM	POS	TYPE	REF	ALT	EVIDENCE	db_xref	Start Length	End Length	GENE	PRODUCT	KEGG Metabolism
NODE_4_length_145684_cov_6.160604	49201	snp	T	C	C:20 T:0	COG:COG0503	49343	48795	apt	Adenine phosphoribosyltransferase	Nucleotide metabolism
NODE_5_length_144460_cov_6.653551	7608	del	AC	A	A:18 AC:0		7927	7136		hypothetical protein
NODE_5_length_144460_cov_6.653551	9079	ins	A	AC	AC:18 A:0	COG:COG4310	9231	7924		Putative polysaccharide biosynthesis protein with aminopeptidase-like domain protein
NODE_5_length_144460_cov_6.653551	129192	del	CT	C	C:20 CT:0	COG:COG1684	129104	129871	fliR	Flagellar biosynthetic protein FliR	Flagellar assembly
NODE_6_length_109074_cov_6.810495	95361	ins	A	AC	AC:20 A:0		95496	94294		hypothetical protein
NODE_7_length_105070_cov_6.895305	104864	ins	A	AC	AC:14 A:0		104966	103134		hypothetical protein
NODE_10_length_67464_cov_6.371029	29623	del	AG	A	A:18 AG:0		104966	103134		hypothetical protein
NODE_12_length_53323_cov_6.527070	1053	del	CG	C	C:18 CG:0		865	1068		hypothetical protein
NODE_12_length_53323_cov_6.527070	21474	snp	C	T	T:20 C:0	COG:COG0034	21520	20183	purF	Amidophosphoribosyltransferase	Amino acid metabolism
NODE_14_length_49717_cov_6.758459	18222	del	TG	T	T:18 TG:0		865	1068		hypothetical protein
NODE_15_length_40737_cov_6.971805	29177	snp	C	A	A:20 C:0	COG:COG0692	28988	29683	ung	Uracil-DNA glycosylase
NODE_15_length_40737_cov_6.971805	29197	snp	A	C	C:20 A:0	COG:COG0692	28988	29683	ung	Uracil-DNA glycosylase	Replication and repair
NODE_17_length_25673_cov_6.423393	20036	ins	T	TG	TG:18 T:0		18831	20108		hypothetical protein	Replication and repair
MF13415UV1min
CHROM	POS	TYPE	REF	ALT	EVIDENCE	db_xref	Start Length	End Length	GENE	PRODUCT	KEGG Metabolism
NODE_1_length_373406_cov_33.844269	28656	del	TC	T	T:18 TC:0		28978	28646		hypothetical protein
NODE_2_length_284900_cov_34.166494	118132	del	TGG	T	T:19 TGG:0					Non CDS region
NODE_2_length_284900_cov_34.166494	284588	del	AGATTAAAAGC	A	A:18 AGATTAAAAGC:0					Non CDS region
NODE_5_length_144939_cov_31.382275	1745	del	GT	G	G:19 GT:0	COG:COG1338	2408	1674	fliP	Flagellar biosynthetic protein FliP	Flagellar assembly
NODE_5_length_144939_cov_31.382275	96015	snp	G	A	A:20 G:0	COG:COG0503	95589	96137	apt	Adenine phosphoribosyltransferase	Nucleotide metabolism
NODE_6_length_111169_cov_37.392149	31612	del	TCCC	T	T:19 TCCC:0		32331	31609		Bacteriohemerythrin
MF13415UV11min
CHROM	POS	TYPE	REF	ALT	EVIDENCE	db_xref	Start Length	End Length	GENE	PRODUCT	KEGG Metabolism
NODE_1_length_373406_cov_33.844269	28656	del	TC	T	T:18 TC:0		28978	28646		hypothetical protein
NODE_1_length_373406_cov_33.844269	200631	ins	A	AC	AC:18 A:0		201038	200622	fdtA_2	TDP-4-oxo-6-deoxy-alpha-D-glucose-3,4-oxoisomerase	Carbohydrate metabolism
NODE_2_length_284900_cov_34.166494	118132	del	TG	T	T:19 TG:0					Non CDS region
NODE_2_length_284900_cov_34.166494	284588	del	AGATTAAAAGC	A	A:18 AGATTAAAAGC:0					Non CDS region
NODE_5_length_144939_cov_31.382275	96015	snp	G	A	A:20 G:0	COG:COG0503	95589	96137	apt	Adenine phosphoribosyltransferase	Nucleotide metabolism
NODE_6_length_111169_cov_37.392149	31612	del	TCCC	T	T:18 TCCC:0		32331	31609		Bacteriohemerythrin
3.35APUV1min
CHROM	POS	TYPE	REF	ALT	EVIDENCE	db_xref	Start Length	End Length	GENE	PRODUCT	KEGG Metabolism
NODE_1_length_225708_cov_17.420208	5092	snp	G	T	T:20 G:0	COG:COG0013	3084	5612	alaS	Alanine--tRNA ligase	Translation
NODE_1_length_225708_cov_17.420208	222739	snp	C	T	T:20 C:0	COG:COG1519	201592	202749	waaA	3-deoxy-D-manno-octulosonic acid transferase	Glycan biosynthesis and metabolism
NODE_1_length_225708_cov_17.420208	224375	ins	T	TCC	TCC:18 T:0					Non CDS region
NODE_2_length_221539_cov_18.549236	206158	ins	T	TA	TA:20 T:0		204980	206188		hypothetical protein
NODE_3_length_162719_cov_16.478437	9832	del	AC	A	A:18 AC:0		10248	9823	fdtA_2	TDP-4-oxo-6-deoxy-alpha-D-glucose-3,4-oxoisomerase	Carbohydrate metabolism
NODE_3_length_162719_cov_16.478437	108018	snp	A	G	G:20 A:0		107644	108495		hypothetical protein
NODE_4_length_160449_cov_18.460305	5828	ins	T	TG	TG:12 T:0		5253	6464		hypothetical protein
NODE_5_length_156159_cov_18.146515	66371	del	CGA	C	C:19 CGA:0	COG:COG0407	67039	66017	hemE	Uroporphyrinogen decarboxylase	Metabolism of cofactors and vitamins
NODE_16_length_11729_cov_15.215049	11718	snp	C	A	A:10 C:0					Non CDS region
3.35APUV11min
CHROM	POS	TYPE	REF	ALT	EVIDENCE	db_xref	Start Length	End Length	GENE	PRODUCT	KEGG Metabolism
NODE_1_length_225708_cov_17.420208	5092	snp	G	T	T:20 G:0	COG:COG0013	3084	5612	alaS	Alanine--tRNA ligase	Translation
NODE_1_length_225708_cov_17.420208	224375	ins	T	TCC	TCC:18 T:0					Non CDS region
NODE_2_length_221539_cov_18.549236	131752	del	AG	A	A:18 AG:0		131233	131775		hypothetical protein
NODE_2_length_221539_cov_18.549236	206158	ins	T	TA	TA:20 T:0		204980	206188		hypothetical protein
NODE_3_length_162719_cov_16.478437	9832	del	AC	A	A:18 AC:0		10248	9823	fdtA_2	TDP-4-oxo-6-deoxy-alpha-D-glucose-3,4-oxoisomerase	Carbohydrate metabolism
NODE_3_length_162719_cov_16.478437	108018	snp	A	G	G:20 A:0		107644	108495		hypothetical protein
NODE_4_length_160449_cov_18.460305	5828	ins	T	TG	TG:12 T:0		5253	6464		hypothetical protein
NODE_5_length_156159_cov_18.146515	66371	del	CGA	C	C:19 CGA:0	COG:COG0407	67039	66017	hemE	Uroporphyrinogen decarboxylase
NODE_16_length_11729_cov_15.215049	11718	snp	C	A	A:10 C:0					Non CDS region	Metabolism of cofactors and vitamins
NCTC11168UV1min
CHROM	POS	TYPE	REF	ALT	EVIDENCE	db_xref	Start Length	End Length	GENE	PRODUCT	KEGG Metabolism
ENA|AL111168|AL111168.1	48995	del	AG	A	A:18 AG:0		46424	49027		hypothetical protein
ENA|AL111168|AL111168.1	65747	ins	T	TC	TC:18 T:0		66466	65744		hypothetical protein
ENA|AL111168|AL111168.1	67707	del	TG	T	T:19 TG:0					Non CDS region
ENA|AL111168|AL111168.1	180705	del	TAC	T	T:20 TAC:0		181856	180702	apaH	Bis(5'-nucleosyl)-tetraphosphatase, symmetrical	Nucleotide metabolism
ENA|AL111168|AL111168.1	253191	snp	A	G	G:20 A:0		253049	254089	mreB	Cell shape-determining protein MreB	Cell motility
ENA|AL111168|AL111168.1	262345	snp	A	G	G:20 A:0		263213	260904	rcsC	Sensor histidine kinase RcsC	Signal transduction
ENA|AL111168|AL111168.1	393542	snp	T	A	A:19 T:0		392930	393544		hypothetical protein
ENA|AL111168|AL111168.1	420550	snp	A	G	G:20 A:0		420892	420548		hypothetical protein
ENA|AL111168|AL111168.1	527377	del	TGG	T	T:19 TGG:0					Non CDS region
ENA|AL111168|AL111168.1	577585	del	AG	A	A:20 AG:0		577027	577638		hypothetical protein
ENA|AL111168|AL111168.1	588368	ins	T	TG	TG:19 T:0		588367	591303		hypothetical protein
ENA|AL111168|AL111168.1	760188	snp	A	G	G:20 A:0		759597	760376	fabL	Enoyl-[acyl-carrier-protein] reductase [NADPH] FabL	Lipid metabolism
ENA|AL111168|AL111168.1	819636	ins	T	TA	TA:19 T:0	COG:COG1298	819753	817579	flhA	Flagellar biosynthesis protein FlhA	Flagellar assembly
ENA|AL111168|AL111168.1	819642	del	CT	C	C:19 CT:0	COG:COG1298	819753	817579	flhA	Flagellar biosynthesis protein FlhA	Flagellar assembly
ENA|AL111168|AL111168.1	1074192	ins	A	AC	AC:19 A:0		1074530	1073619		hypothetical protein
ENA|AL111168|AL111168.1	1079739	ins	A	AC	AC:18 A:0		1080041	1079724		hypothetical protein
ENA|AL111168|AL111168.1	1189659	snp	A	G	G:20 A:0		1189121	1190395	porA	Major outer membrane protein	Folding, sorting and degradation
ENA|AL111168|AL111168.1	1227120	ins	T	TG	TG:19 T:0		1226978	1228285		Putative polysaccharide biosynthesis protein with aminopeptidase-like domain protein
ENA|AL111168|AL111168.1	1234921	del	AC	A	A:19 AC:0		1235509	1234292		hypothetical protein
ENA|AL111168|AL111168.1	1236160	del	AC	A	A:18 AC:0		1236748	1235522		hypothetical protein
ENA|AL111168|AL111168.1	1250805	ins	C	CG	CG:20 C:0					Non CDS region
ENA|AL111168|AL111168.1	1338383	ins	C	CA	CA:20 C:0					Non CDS region
ENA|AL111168|AL111168.1	1360868	ins	T	TC	TC:20 T:0		1361172	1360321		hypothetical protein
ENA|AL111168|AL111168.1	1363821	del	TC	T	T:18 TC:0		1364122	1363196		hypothetical protein
ENA|AL111168|AL111168.1	1374135	ins	T	TCC	TCC:18 T:0	COG:COG0079	1375020	1373917	hisC_3	Histidinol-phosphate aminotransferase	Amino acid metabolism
ENA|AL111168|AL111168.1	1404342	ins	A	AT	AT:20 A:0	COG:COG1459	1405150	1404311	gspF	Putative type II secretion system protein F	Membrane transport
ENA|AL111168|AL111168.1	1526235	snp	C	T	T:20 C:0		1525440	1526339	hisG	ATP phosphoribosyltransferase	Amino acid metabolism
ENA|AL111168|AL111168.1	1605307	ins	G	GT	GT:19 G:0	COG:COG0372	1605251	1603983	gltA	Citrate synthase	Carbohydrate metabolism
NCTC11168UV11min
CHROM	POS	TYPE	REF	ALT	EVIDENCE	db_xref	Start Length	End Length	GENE	PRODUCT	KEGG Metabolism
ENA|AL111168|AL111168.1	48995	del	AG	A	A:19 AG:0		46424	49027		hypothetical protein
ENA|AL111168|AL111168.1	65747	ins	T	TCC	TCC:18 T:0		66466	65744		hypothetical protein
ENA|AL111168|AL111168.1	67707	del	TG	T	T:19 TG:0					Non CDS region
ENA|AL111168|AL111168.1	180705	del	TAC	T	T:20 TAC:0		181856	180702	apaH	Bis(5'-nucleosyl)-tetraphosphatase, symmetrical	Nucleotide metabolism
ENA|AL111168|AL111168.1	253191	snp	A	G	G:20 A:0		253049	254089	mreB	Cell shape-determining protein MreB	Cell motility
ENA|AL111168|AL111168.1	262345	snp	A	G	G:20 A:0		263213	260904	rcsC	Sensor histidine kinase RcsC	Signal transduction
ENA|AL111168|AL111168.1	393542	snp	T	A	A:19 T:0		392930	393544		hypothetical protein
ENA|AL111168|AL111168.1	420550	snp	A	G	G:20 A:0		420892	420548		hypothetical protein
ENA|AL111168|AL111168.1	527377	del	TGG	T	T:19 TGG:0					Non CDS region
ENA|AL111168|AL111168.1	577585	del	AG	A	A:20 AG:0		577027	577638		hypothetical protein
ENA|AL111168|AL111168.1	588368	ins	T	TG	TG:19 T:0		588367	591303		hypothetical protein
ENA|AL111168|AL111168.1	760188	snp	A	G	G:20 A:0		759597	760376	fabL	Enoyl-[acyl-carrier-protein] reductase [NADPH] FabL	Lipid metabolism
ENA|AL111168|AL111168.1	819636	ins	T	TA	TA:19 T:0	COG:COG1298	819753	817579	flhA	Flagellar biosynthesis protein FlhA	Flagellar assembly
ENA|AL111168|AL111168.1	819642	del	CT	C	C:19 CT:0	COG:COG1298	819753	817579	flhA	Flagellar biosynthesis protein FlhA	Flagellar assembly
ENA|AL111168|AL111168.1	1074192	ins	A	AC	AC:19 A:0		1074530	1073619		hypothetical protein
ENA|AL111168|AL111168.1	1079739	ins	A	AC	AC:18 A:0		1080041	1079724		hypothetical protein
ENA|AL111168|AL111168.1	1189659	snp	A	G	G:20 A:0		1189121	1190395	porA	Major outer membrane protein	Folding, sorting and degradation
ENA|AL111168|AL111168.1	1227120	ins	T	TG	TG:19 T:0		1226978	1228285		Putative polysaccharide biosynthesis protein with aminopeptidase-like domain protein
ENA|AL111168|AL111168.1	1234921	del	AC	A	A:19 AC:0		1235509	1234292		hypothetical protein
ENA|AL111168|AL111168.1	1236160	del	AC	A	A:18 AC:0		1236748	1235522		hypothetical protein
ENA|AL111168|AL111168.1	1250805	ins	C	CG	CG:20 C:0					Non CDS region
ENA|AL111168|AL111168.1	1338383	ins	C	CA	CA:20 C:0					Non CDS region
ENA|AL111168|AL111168.1	1360868	ins	T	TC	TC:19 T:0		1361172	1360321		hypothetical protein
ENA|AL111168|AL111168.1	1363821	del	TC	T	T:18 TC:0		1364122	1363196		hypothetical protein
ENA|AL111168|AL111168.1	1374135	ins	T	TCC	TCC:18 T:0	COG:COG0079	1375020	1373917	hisC_3	Histidinol-phosphate aminotransferase	Amino acid metabolism
ENA|AL111168|AL111168.1	1404342	ins	A	AT	AT:20 A:0	COG:COG1459	1405150	1404311	gspF	Putative type II secretion system protein F	Membrane transport
ENA|AL111168|AL111168.1	1494120	del	CT	C	C:18 CT:0		1496400	1494034		hypothetical protein
ENA|AL111168|AL111168.1	1526235	snp	C	T	T:20 C:0		1525440	1526339	hisG	ATP phosphoribosyltransferase	Amino acid metabolism
ENA|AL111168|AL111168.1	1605307	ins	G	GT	GT:19 G:0	COG:COG0372	1605251	1603983	gltA	Citrate synthase	Carbohydrate metabolism
